# Supplementary material for: Behavioral and Metabolic Risk Factors for Noncommunicable Diseases among Population in the Republic of Srpska (Bosnia and Herzegovina)
Source: Healthcare (Basel). 2023 Feb 7;11(4):483. doi: 10.3390/healthcare11040483 (PMC9957477; doi:10.3390/healthcare11040483)
Supplement: Supplementary file 1 [file healthcare-11-00483-s001.zip]

Archive with 1 entries (1 files):
- healthcare-2109522-supplementary.pdf
